# Supplementary material for: Yeasts Inhabiting Extreme Environments and Their Biotechnological Applications
Source: Microorganisms. 2022 Apr 9;10(4):794. doi: 10.3390/microorganisms10040794 (PMC9028089; doi:10.3390/microorganisms10040794)
Supplement: Supplementary file 1 [file microorganisms-10-00794-s001.zip]

Archive with 1 entries (1 files):
- microorganisms-1615132-supplementary.pdf
